# Supplementary material for: Tunable Emission Peak Position and Enhanced Thermal Stability of CsPbBr3 Quantum Dots via TMCS Ligand Exchange
Source: Materials (Basel). 2026 May 1;19(9):1860. doi: 10.3390/ma19091860 (PMC13165425; doi:10.3390/ma19091860)
Supplement: Supplementary file 1 [file materials-19-01860-s001.zip]

Archive with 1 entries (1 files):
- materials-4242114-supplementary.pdf
